# Supplementary material for: Eosinophils in the tumor microenvironment: implications for cancer immunotherapy
Source: J Transl Med. 2023 Aug 16;21:551. doi: 10.1186/s12967-023-04418-7 (PMC10433623; doi:10.1186/s12967-023-04418-7)
Supplement: Supplementary file 1 — Additional file 1. The prognostic value of eosinophil-related indixes in cancer and cancer immunotherapy. [file 12967_2023_4418_MOESM1_ESM.xlsx]

## Sheet: Cancer Prognosis
	The prognostic value of eosinophil-related indixes in cancer since 2013 in descending order
DOI	year	Prognosis	cancer type	Title
10.1016/j.wneu.2022.11.008	2023	Good	Glioblastoma (GMB)	An Analysis of Eosinophil- and Basophil-Based Indices in Patients with Glioblastoma and their Correlation with Survival
10.1007/s00262-021-02994-5	2022	Good	Lung cancer	Eosinophilic pleural effusion due to lung cancer has a better prognosis than non-eosinophilic malignant pleural effusion
10.1016/j.surg.2020.07.052	2021	Good	Breast cancer	Prevalence and clinical relevance of tumor-associated tissue eosinophilia (TATE) in breast cancer
10.1007/s00262-020-02673-x	2021	Good	Nonmuscle Invasive Bladder Cancer (NMIBC)	Prediction of non-muscle-invasive bladder cancer recurrence during intravesical BCG immunotherapy by use of peripheral blood eosinophil count and percentage: a preliminary report
10.1097/MD.0000000000024328	2021	Good	Esophageal Squamous Cell Carcinoma (ESCC)	Prognostic impact of eosinophils in peripheral blood and tumor site in patients with esophageal squamous cell carcinoma treated with concurrent chemoradiotherapy
10.1097/MPA.0000000000001731	2021	Bad	Pancreatic Cancer	The Prognostic Impact of Eosinophils and the Eosinophil-to-Lymphocyte Ratio on Survival Outcomes in Stage II Resectable Pancreatic Cancer
10.1080/2162402X.2020.1761176	2020	Good	Breast cancer	Blood eosinophilic relative count is prognostic for breast cancer and associated with the presence of tumor at diagnosis and at time of relapse
10.1002/lary.27413	2019	Good	Squamous Cell Carcinoma	Clinical Implications of Tumor-Associated Tissue Eosinophilia in Tongue Squamous Cell Carcinoma
10.1111/cns.13120	2019	Good	Glioma	Peripheral blood test provides a practical method for glioma evaluation and prognosis prediction
10.1186/s12885-019-5384-z	2019	Good	Melanoma	Eosinophil-cationic protein - a novel liquid prognostic biomarker in melanoma
10.1177/0300891618763211	2018	Good	Diffuse large B-cell lymphoma (DLBCL)	Hypereosinophilic syndrome preceding a diagnosis of B-cell lymphoma
10.1186/s12885-018-5131-x	2018	Good	Endometrial cancer	New pre-treatment eosinophil-related ratios as prognostic biomarkers for survival outcomes in endometrial cancer
10.1111/apm.12809	2018	Good	Squamous Cell Carcinoma (SCC)	Eosinophilia is a favorable prognostic marker for oral cavity and lip squamous cell carcinoma
10.1038/modpathol.2016.42	2016	Good	Colorectal cancer	Tumor eosinophil infiltration and improved survival of colorectal cancer patients: Iowa Women's Health Study
10.1016/j.ejca.2015.09.003	2016	Bad	Hodgkin Lymphoma (HL)	The prognostic value of biological markers in paediatric Hodgkin lymphoma
10.1007/s10552-014-0489-9	2015	Bad	Lung cancer Colon and Rectum Cancer Breast cancer Prostate cancer	Objective allergy markers and risk of cancer mortality and hospitalization in a large population-based cohort
10.1002/ajh.23916	2015	Good	Hematological malignancies	Association of the blood eosinophil count with hematological malignancies and mortality
10.3390/ijms15069718	2014	Good	Small Cell Esophageal Carcinoma	Clinical impact of tumor-infiltrating inflammatory cells in primary small cell esophageal carcinoma
META-ANALYSIS
10.1186/s12885-020-06966-3	2020	Good		Tumor-associated tissue eosinophilia predicts favorable clinical outcome in solid tumors: a meta-analysis

## Sheet: Immunotherapy Prognosis
		The prognostic value of eosinophil-related indixes in ICB and CAR T cell immunotherapy since 2013 in descending order
Treatment	DOI	Year	Prognosis	Cancer type	Main Result
Pembrolizumab Nivolumab Nivolumab + Ipilimumab	10.3390/cancers14225677	2023	Bad	Melanoma	Activated Eosinophils Predict Longer Progression-Free Survival under Immune Checkpoint Inhibition in Melanoma
Immunotherapy (IO)	10.3389/fimmu.2023.1112409	2023	Good	Non-small cell lung cancer (NSCLC)	Eosinophil and IFN-γ associated with immune-related adverse events as prognostic markers in patients with non-small cell lung cancer treated with immunotherapy
Nivolumab Ipilimumab Pembrolizumab Avelumab	10.1093/oncolo/oyac236	2023	Good	Renal Cell Carcinoma (RCC)	Baseline Neutrophil-to-Eosinophil Ratio Is Associated with Outcomes in Metastatic Renal Cell Carcinoma Treated with Immune Checkpoint Inhibitors.
Checkpoint inhibitor pneumonitis (CIP) + Immune Checkpoint Inhibitors (ICI)	10.3389/fonc.2022.827199	2022	Good	Lung cancer	Eosinophil as a biomarker for diagnosis, prediction, and prognosis of severe ICI pneumonitis
Anti-PD-1 immunotherapy	10.3389/fonc.2022.1004663	2022	Bad	Non-small cell lung cancer (NSCLC)	eosinophil count identifies the risk of serious immune-related adverse events in non-small cell lung cancer
PD-1/PD-L1 inhibitors	10.1186/s12957-022-02695-y	2022	Good	Solid Tumors	Absolute eosinophil count may be an optimal peripheral blood marker to identify the risk of immune-related adverse events in advanced malignant tumors treated with PD-1/PD-L1 inhibitors: a retrospective analysis
Anti-PD1/anti-PDL1 monoclonal antibody	10.1016/j.ctarc.2022.100603	2022	Good	Non-small cell lung cancer (NSCLC)	Absolute eosinophil count predicts clinical outcomes and toxicity in NSCLC patients treated with ICIs
Nivolumab Ipilumumab	10.1136/jitc-2022-004688	2022	Good	Non-small cell lung cancer (NSCLC)	Peripheral blood immune cell dynamics reflect antitumor immune responses and predict clinical response to ICIs
Chemoimmunotherapy	10.2217/imt-2021-0149	2022	Good	Breast cancer	Peripheral blood eosinophil count is associated with response to chemoimmunotherapy in metastatic triple-negative breast cancer
PD-1 or PD-L1 inhibitors	10.3389/fonc.2021.698832	2021	Bad	Lung cancer	Peripheral Blood Biomarkers for Early Diagnosis, Severity, and Prognosis of Checkpoint Inhibitor-Related Pneumonitis in Patients With Lung Cancer
Nivolumab Pembrolizumab Toripalimab Sintilimab Tislelizumab Camrelizumab Atezolizumab Nivolumab + ipilimumab	10.20892/j.issn.2095-3941.2021.0052	2021	Good	Solid Tumors	Analysis of characteristics and predictive factors of immune checkpoint inhibitor-related adverse events
Pembrolizumab Nivolumab Atezolizumab	10.21037/jtd-20-3525	2021	Good	Non-small cell lung cancer (NSCLC)	Peripheral blood eosinophilia may be a prognostic biomarker in non-small cell lung cancer patients treated with immunotherapy
Ipilumumab Pembrolizumab Atezolizumab Durvalumab Nivolumab	10.21873/cdp.10065	2021	Good	Non-small cell lung cancer (NSCLC)	Absolute Increase in the Number and Proportion of Peripheral Eosinophils Associated With Immune Checkpoint Inhibitor Treatment in Non-small Cell Lung Cancer Patients
Nivolumab (anti-PD-1)	10.1111/cas.14706	2021	Good	squamous cell carcinoma	Eosinophil prognostic scores for patients with head and neck squamous cell carcinoma treated with nivolumab
Nivolumab (anti-PD-1)	10.1038/s41598-021-96538-7	2021	Good	head and neck cancer	Novel Prognostic Score for recurrent or metastatic head and neck cancer patients treated with Nivolumab
Atezolizumab Pembrolizumab Nivolumab pemetrexed (PEM)	10.20452/pamw.15776	2021	Good	Non-small cell lung cancer (NSCLC)	Association between peripheral eosinophils and clinical outcomes in patients with non-small cell lung cancer treated with immune checkpoint inhibitors
PD(L)-1 blockade	10.1007/s00408-021-00474-2	2021	Good	Non-small cell lung cancer (NSCLC)	White Blood Cells in Patients Treated with Programmed Cell Death-1 Inhibitors for Non-small Cell Lung Cancer
Nivolumab (anti-PD-1)	10.1002/cam4.4208	2021	Good	Renal Cell Carcinoma (RCC)	Eosinophil counts is a relevant prognostic marker for response to nivolumab in the management of renal cell carcinoma: a retrospective study
Pembrolizumab Atezolizumab Nivolumab Durvalumab Nivolumab + Ipilimumab	10.20452/pamw.16049	2021	Good	Non-small cell lung cancer (NSCLC)	Association between time to treatment failure and peripheral eosinophils in patients with non-small cell lung cancer treated with immune checkpoint inhibitors
Anti-PD-1/PD-L1 Checkpoint Inhibitors	10.1097/CJI.0000000000000372	2021	Good	Urothelial Carcinoma	Pretreatment Eosinophil Counts in Patients With Advanced or Metastatic Urothelial Carcinoma Treated With Anti-PD-1/PD-L1 Checkpoint Inhibitors
Immunotherapy (IO)	10.2217/imt-2020-0265	2021	Good	Melanoma	Prognosticating role of serum eosinophils on immunotherapy efficacy in patients with advanced melanoma
Nivolumab + Ipilimumab Pembrolizumab	10.1080/2162402X.2020.1727116	2020	Good	Melanoma	Eosinophil accumulation predicts response to melanoma treatment with immune cheackpoint inhibitors
Immune Checkpoint Inhibitors (ICI)	10.1016/j.lungcan.2020.08.015	2020	Good	Non-small cell lung cancer (NSCLC)	Association of eosinophil count with ICI-related pneumonitis and clinical outcomes in patients with non-small cell lung cancer
Anti-PD-1 antibody	10.5582/ddt.2020.03043	2020	Bad	Breast cancer	Increase of lymphocytes and eosinophils, and decrease of neutrophils at an early stage of anti-PD-1 antibody treatment is a favorable sign for advanced malignant melanoma
Rituximab	10.1111/bjh.14705	2018	Good	Hodgkin Lymphoma (HL)	Leucocyte and eosinophil counts predict progression-free survival in relapsed or refractory classical Hodgkin Lymphoma patients treated with PD1 inhibition
Ipilimumab Pembrolizumab	10.2217/imt-2016-0138	2017	Good	Melanoma	Eosinophilic count as a biomarker for prognosis of melanoma patients and its importance in the response to immunotherapy
	10.1016/j.ejca.2015.09.003	2016	Bad	Hodgkin Lymphoma (HL)	The prognostic value of biological markers in paediatric Hodgkin lymphoma
META-ANALYSIS
Immune Checkpoint Inhibitors (ICI)	10.3389/fimmu.2023.1117447	2023	Bad	Lung cancer Renal and Urological tumors Melanoma Head and neck tumors	Blood cell counts can predict adverse events of immune checkpoint inhibitors: A systematic review and meta-analysis
CAR-T CELL THERAPY
CAR- T cell therapy	10.7150/thno.54546	2021	Good	B-lineage non-Hodgkin lymphoma (B-NHL)	Peripheral eosinophil counts predict efficacy of anti-CD19 CAR-T cell therapy against B-lineage non-Hodgkin lymphoma
